# Supplementary material for: Particle-Induced Electrostatic Repulsion within an Electric Curtain Operating below the Paschen Limit
Source: Micromachines (Basel). 2022 Feb 11;13(2):288. doi: 10.3390/mi13020288 (PMC8878500; doi:10.3390/mi13020288)
Supplement: Supplementary file 1 [file micromachines-13-00288-s001.zip]

Archive with 6 entries (6 files):
- micromachines-1567579-supplementary.pdf
- Video S1 - SW dust side view.mpg
- Video S2 - SW side view.mpg
- Video S3 - SW top view.mpg
- Video S4 - TW side view.mpg
- Video S5 - TW top view.mpg
